# Supplementary material for: A new diagnostic tool for brain disorders: extracellular vesicles derived from neuron, astrocyte, and oligodendrocyte
Source: Front Mol Neurosci. 2023 Aug 9;16:1194210. doi: 10.3389/fnmol.2023.1194210 (PMC10445044; doi:10.3389/fnmol.2023.1194210)
Supplement: Supplementary file 1 [file Table_1.XLSX]

## Sheet: Sheet1
						Table S1. The detailed results of the 57 selected CNS-derived EVs studies.
				* the colored word is the molecular detected in more than 2 studies, red means higher in case, green means lower in case, blue means no change.
	Studies	Sample size	Method for EV isolation	EV characterization/quantification	Type of EVs	Detail cargos*	Platform	Main Results	Normalization	Title
AD
1	Fiandaca MS et al., 2015 (25130657)	● Cross-sectional sets: 57 AD; 57 AC; 16 FTD; 16 FTC ● Longitudinal sets: 24 AD (provided blood at two time-points, first when cognitively intact and later when diagnosed with AD)	Precipitation + antibody-based isolation	NTA	NDEs (NCAM1; L1CAM)	total tau; p-T181-tau; p-S396-tau; Aβ42	ELISA	● AD vs. AC: higher level of total tau, p-T181-tau, p-S396-tau and Aβ42 (p<0.0001) ● FTD vs. FTC: higher level of p-T181-tau, Aβ42 (p<0.0001); total tau and p-S396-tau no change. ● Longitudinal study: higher level of p-S396-tau, p-T181-tau and Aβ42 in AD than AC (p<0.0001); higher level of p-S396-tau, Aβ42 and p-T181-tau in pre-clinical AD than controls (p<0.0001) ●ROC: MCI/AD vs. AC: p-T181-tau+…	CD81 concentration	Identification of pre-clinical Alzheimer’s disease by a profile of pathogenic proteins in neurally-derived blood exosomes: a case-control study
2	Kapogiannis D et al., 2015 (25342129)	● Cross-sectional sets: 26 AD; 26 AC; 16 FTD; 16 FTC ● Longitudinal sets: 22 AD (provided blood at two time-points, first when cognitively intact and later when diagnosed with AD)	Precipitation + antibody-based isolation	/	NDEs (NCAM1; L1CAM)	p-S312-IRS-1; p-Tyr-IRS-1; total IRS-1; ratio of p-S312-IRS-1/p-panY-IRS-1	ELISA	● AD vs. AC: lower level of total IRS-1 (p=0.0081) and p-Tyr-IRS-1 (p<0.0001), higher level of p-S312-IRS-1 and insulin resistance index (p<0.0001) ● FTD vs. FTC: higher level of p-S312-IRS-1 (p<0.001) and insulin resistance index (p=0.0005) ● Longitudinal study: the level of p-S312-IRS-1, p-Tyr-IRS-1, and insulin resistance index were significantly different 1 to 10 yr before and at the time of …	CD81 concentration	Dysfunctionally phosphorylated type 1 insulin receptor substrate in neural-derived blood exosomes of preclinical Alzheimer’s disease
3	Goetzl EJ et al., 2015 (26062630)	● Cross-sectional sets: 26 AD: 26 AC; 16 FTD; 16 FTC ● Longitudinal sets: 20 AD (provided blood at two time-points, first when cognitively intact and later when diagnosed with AD)	Precipitation + antibody-based isolation	/	NDEs (L1CAM)	total ubiquitin; LAMP-1; HSP70; cathepsin D	ELISA	● AD vs. AC: higher level of cathepsin D, LAMP-1 and ubiquitin (p<0.0001), lower level of HSP30 (p<0.0001) ● AD vs. FTD: lower level of cathepsin D (p=0.0001), LAMP-1 (p=0.0058), ubiquitin (p<0.0001) and HSP30 (p<0.0012) ● FTD vs. FTC: higher level of cathepsin D and lower level of HSP30 (p<0.0001) ● Longitudinal study: higher level of cathepsin D, LAMP-1, and ubiquitin; higher level of HSP30 in …	CD81 concentration	Altered lysosomal proteins in neural-derived plasma exosomes in preclinical Alzheimer disease
4	Goetzl EJ et al., 2015 (26273689)	● Cross-sectional sets: 24 AD; 24 AC; 10 FTD; 10 FTC ● Longitudinal sets: 16 AD (provided blood at two time-points, first when cognitively intact and later when diagnosed with AD)	Precipitation + antibody-based isolation	/	NDEs (L1CAM)	Transcription factor: LRP6, HSF1, REST	ELISA	● AD vs. AC: lower level of LRP6, HSF1 and REST (p<0.0001) ● FTD vs. FTC: higher level of REST (p<0.0001) ● Longitudinal study: lower level of LRP6, HSF1 and REST in AD or pre-clinical AD than AC (all p<0.0001); lower level of LRP6, HSF1 and REST in AD than pre-clinical AD (p=0.0019,0.0034,0.0066, respectively). ● ROC analyses of all analytes correctly classified 79% of AC subjects and 92% of AD …	CD81 concentration	Low neural exosomal levels of cellular survival factors in Alzheimer's disease
5	Abner EL et al., 2016 (27231710)	20 AD; 10 HC	Precipitation + antibody-based isolation	/	NDEs (L1CAM)	Aβ42; p-S396-tau; p-T181-tau; REST; neurogranin; cathepsin D	ELISA	● AD vs. HC: increased level of Aβ42, p-T181-tau, p-S396-tau and cathepsin D (p<0.05); lower level of REST and neurogranin (p<0.0001) ● Longitudinal study: p-T181-tau (p=0.0047), Aβ42 (p=0.014), cathepsin D (p=0.0022), and REST (p=0.0078) increased over time; neurogranin decreased; p-S396-tau no change	CD81 concentration	Plasma neuronal exosomal levels of Alzheimer's disease biomarkers in normal aging
6	Winston CN et al., 2016 (27408937)	10 AD; 20 MCI; 20 ADC (patients who transitioned within 36 months from MCI to AD); 10 CTL	Precipitation + antibody-based isolation	TEM & NTA	NDEs (L1CAM)	p-T181-tau; p-S396-tau; Aβ42; neurogranin; REST	ELISA	● AD vs. HC: higher level of Aβ42, p-T181-tau and p-S396-tau (p<0.05); lower level of neurogranin and REST (p<0.0001) ● ADC vs. HC: higher level of Aβ42, p-T181-tau and p-S396-tau (p<0.0001); lower level of neurogranin and REST (p<0.0001) ● MCI vs. HC: higher level of p-T181-tau (p<0.05), lower level of neurogranin (p<0.01); p-S396-tau, Aβ42 and REST no change. ● ADC vs. MCI: higher level of p-T1…	CD81 concentration	Prediction of conversion from mild cognitive impairment to dementia with neuronally derived blood exosome protein profile
7	Goetzl EJ et al., 2016 (27601437)	● Cross-sectional sets: 12 AD; 16 FTD; 28 CTL ● Longitudinal sets: 9 AD1, 9 AD2, 9 AC; 10 FTD1, 10 FTD2, 10 FTC	Precipitation + antibody-based isolation	/	NDEs (L1CAM)	synaptotagmin; synaptopodin; synaptophysin; neurogranin; GAP43; synapsin	ELISA	● AD vs. CTL: lower level of synaptotagmin, synaptopodin, synaptophysin, neurogranin, GAP43, synapsin 1 and P-S9-synapsin 1 (p<0.01) ● FTD vs. FTC: lower level of synaptotagmin, synaptopodin, synaptophysin, neurogranin, synapsin 1 and P-S9-synapsin 1 (p<0.05) ● Longitudinal study: decreases of synaptotagmin, synaptophysin, and neurogranin and GAP43 levels were significant in AD1 and declined sign…	CD81 concentration	Decreased synaptic proteins in neuronal exosomes of frontotemporal dementia and Alzheimer’s disease
8	Hamlett E., D et al., 2017 (27755974)	16 NCI with DS, 17 dementia with DS	Precipitation + antibody-based isolation	/	NDEs (L1CAM)	Aβ42, p-T181-tau and p-S396-tau	ELISA	● Dementia with DS vs. NCI with DS: decreased Aβ42 levels (p=0.048); No change in p-T181-tau; and increased in p-S396-tau (p=0.008)	CD81 concentration	Neuronal exosomes reveal Alzheimer's disease biomarkers in Down syndrome
9	Guix F., X et al., 2018 (29495441)	plasma donor: 10 HC, 10MCI, 20 AD	Precipitation + antibody-based isolation	NTA	NDEs (L1CAM)	p-T181-tau, Full-Length tau, mild-region tau	ELISA,Simoa	● There were no statistical differences observed between groups for any of the three tau levels	CD81 concentration or No normalization	Detection of Aggregation-Competent Tau in Neuron-Derived Extracellular Vesicles
10	Winston CN et al., 2018 (30372675)	31 Placebo-treated MCI; 36 Placebo-treated CTL; 40 GHRH-treated MCI; 30 GHRH-treated CTL	Precipitation + antibody-based isolation	/	NDEs (L1CAM)	Aβ42; p-S396-tau; neurogranin; synaptophysin; synaptotagmin; synaptopodin; GAP43	ELISA	● MCI vs. HC: higher level of Aβ42 (p<0.01) and lower level of neurogranin, synaptophysin, synaptotagmin and synaptopodin (p<0.01); p-S396-tau and GAP43 no change. ● Treatment-related study: placebo-treated MCI vs. placebo-treated HC: lower level of neurogranin, synaptophysin, synaptotagmin and synaptopodin (p<0.01) ● GHRH-treated MCI vs. GHRH-treated HC: lower level of neurogranin, synaptophysin…	CD81 concentration	Growth Hormone-Releasing Hormone Modulation of Neuronal Exosome Biomarkers in Mild Cognitive Impairment
11	Agliardi C et al., 2019 (30680692)	24 AD, 17 HC	Precipitation + antibody-based isolation	WB	NDEs (L1CAM)	SNAP25	ELISA	● AD vs. HC: SNAP25 in NDEs were significantly reduced(p <0.001) ● SNAP25 was associated with MMSE score (p=0.01) ● ROC: SNAP25: AUC 0.826	/	SNAP-25 in Serum Is Carried by Exosomes of Neuronal Origin and Is a Potential Biomarker of Alzheimer's Disease
12	Mustapic M et al., 2019 (30958348)	35 insulin-treated AD; 56 insulin-treated MCI	Precipitation + antibody-based isolation	NTA	NDEs (mouse anti-human CD171 (or else L1CAM) biotiny-lated antibody）	IRS,total IRS-1 (t-IRS-1) and its phospho-types (pY-IRS-1, pS312-IRS-1, pS616-IRS-1), insulin signaling cascade mediators [canonical route mediators (p-AKT, p-GSK3β), alternate route mediators (p-ERK1/2, p-JNK, and p-p38 MAPK) and mTOR pathway mediators (t-mTOR, p-mTOR, p-p70S6K, p-S6RP)]	MSD assays	● Treatment-related study: there were no EV biomarker changes from baseline in any of the treatment groups.	/	Extracellular Vesicle Biomarkers Track Cognitive Changes Following Intranasal Insulin in Alzheimer's Disease
13	Kapogiannis D et al., 2019 (31305918)	887 longitudinal plasma samples (350 persons: 128 participants who eventually developed AD and 222 controls)	Precipitation + antibody-based isolation	TEM & NTA & WB	NDEs (L1CAM)	total tau, p-T181-tau, p-T231-tau, p-S312-IRS-1 and p-Tyr-IRS-1, Aβ42	MSD assays & SIMOA assay	● Pre-clinical AD vs. HC: higher level of p-T231-tau (p=0.004), p-T181-tau (p<0.001), p-Tyr-IRS-1 (p=0.003) and p-S312-IRS-1 (p=0.02); no change in total tau, Aβ42 ● ROC: AD prediction: model which combined nEV concentration and mean diameter and total tau, p-T181-tau, p-T231-tau, pYIRS-1, and pSer312-IRS-1 (AUC=89.6% intraining data and 80% in test data)	adjust by EV concentration and average diameter as covariate	Association of Extracellular Vesicle Biomarkers With Alzheimer Disease in the Baltimore Longitudinal Study of Aging
14	Jia L et al., 2019 (31422798)	28 AD; 25 aMCI; 29 HC	Precipitation + antibody-based isolation	TEM and WB	NDEs (NCAM1)	Aβ42, total tau, and p-T181-tau	ELISA	● AD vs. HC: higher level of Aβ42, total tau, and p-T181-tau (p<0.01) ● AD vs. aMCI: higher level of Aβ42, total tau, and p-T181-tau (p<0.01) ● aMCI vs. HC: higher level of Aβ42, total tau, and p-T181-tau (p<0.01) ● ROC: AD vs. HC: Aβ42(AUC:0.93, p<0.0001), t-tau(AUC: 0.89, p<0.0001), p-T181-tau(AUC: 0.88, p<0.0001); AD vs. aMCI: Aβ42(AUC:0.83, p<0.0001), t-tau(AUC: 0.72, p<0.0001), p-T181-tau(AU…	CD81 concentration	Concordance between the assessment of Ab42, T-tau, and P-T181-tau in peripheral blood neuronal-derived exosomes and cerebrospinal fluid
15	Cha D., J et al., 2019 (31849573)	31 no cognitive impairment (NCI), 16 AD-MCI, 16 AD	Precipitation + antibody-based isolation	/	NDEs (L1CAM)	miR-132-3p, miR-182-5p, miR-32-5p, miR-219a-5p, miR-591	qRT-PCR	● miR-132-3p and miR-212 were significantly decreased in neural-derived plasma exosomes from AD subjects (p = 0.0333, 0.001) ● ROC: NCI vs AD-MCI: miR-132-3p: AUC=0.58；miR-212: AUC=0.68; NCI vs AD: miR-132-3p: AUC=0.77 (NCI vs AD); miR-212: AUC=0.84	miR-16	miR-212 and miR-132 Are Downregulated in Neurally Derived Plasma Exosomes of Alzheimer's Patients
16	Serpente M et al., 2020 (32531989)	40 AD, 40 HC (discovery: 20 AD, 20 HC; validation: 20 AD, 20 HC)	Precipitation + antibody-based isolation + sorting by flow cytometry	TEM & NTA & WB	NDEs (CD81+ & L1CAM+)	miRNA	TaqMan Open Array miRNA panel, qPCR	● 57 of 754 miRNA were detected (23 in NDE; 49 in Total EVs) ●AD vs. HC: miR-23a-3p (p=0.026 / 0.008), miR-223-3p (p<1e-4 / 0.016), miR-190-5p (p<0.05 / 0.003) was higher and miR-100-3p (p<1e-4 / 0.008) was lower in NDE both in discovery and validation cohorts.	NormFinder / spike-in cel-miR-39	MiRNA Profiling in Plasma Neural-Derived Small Extracellular Vesicles from Patients with Alzheimer's Disease
17	Zhang N et al., 2020 (32581773)	24 AD; 15 HC	Precipitation + antibody-based isolation	TEM & NTA	NDEs (L1CAM)	TDP-43	ELISA	● AD vs. HC: lower level of CD81 and higher level of TDP-43 (p<0.05)	CD81 concentration	TDP-43 Is Elevated in Plasma Neuronal-Derived Exosomes of Patients With Alzheimer's Disease
18	Nam E et al., 2020 (32679907)	18 AD; 29 MCI; 23 HC	Precipitation + antibody-based isolation	TEM & NTA & WB	NDEs (L1CAM)	total tau, p-S202-tau, p-S202-tau/total tau ratio	ELISA	● AD vs. MCI: lower level of number of NDE; higher level of total tau, p-S202-tau and Aβ42 (p<0.05) ● AD vs. HC: higher level of total tau and p-S202-tau (p<0.05) ● MCI vs. HC: higher level of p-S202-tau/total tau ratio (p<0.05) ● Sex-related study: male vs. female: higher level of p-S202-tau (p<0.05) ● Cognition-related study: cognitive deterioration vs. slow progression group: higher level of b…	CD81 concentration	Serum Tau Proteins as Potential Biomarkers for the Assessment of Alzheimer’s Disease Progression
19	Zhao A et al., 2020 (32741361)	88 AD; 87 MCI; 80 HC	Precipitation + antibody-based isolation	TEM & NTA & BCA & WB	NDEs (L1CAM)	Aβ42; the ratio of Aβ42/Aβ40	ELISA	● AD vs. HC: higher level of Aβ42 and the ratio of Aβ42/Aβ40 (p<0.001), lower SS-16 scores ● AD vs. MCI: higher level of Aβ42 and the ratio of Aβ42/Aβ40 (p<0.001) ● MCI vs. HC: higher level of Aβ42 (p=0.001) and lower SS-16 scores ● Longitudinal study: combination of SS-16 scores and Aβ42 level in NDEs showed better prediction in the conversion of MCI to AD at 2-year and 3-year revisit. After a 3…	CD81 concentration	Increased prediction value of biomarker combinations for the conversion of mild cognitive impairment to Alzheimer’s dementia
20	Gu D et al., 2020 (32790155)	31 AD; 15 HC	Precipitation + antibody-based isolation	TEM & NTA & WB	NDEs (L1CAM)	Aβ42, p-T181-tau, p-S396-tau, IL-6, and MMP-9	ELISA	● AD vs. HC: lower level of CD81 (p<0.05) and higher level of Aβ42, p-T181-tau, and MMP-9 (p<0.05); p-S396-tau and IL-6 no change. ● ROC: AD vs. HC: Aβ42(AUC=0.71, sensitivity=77.42%, specificity=60%, positive predictive value=80%, negative predictive value=56.25%), p-T181-tau(AUC=0.66, sensitivity=80.65%, specificity=55.33%, positive predictive value=78.13%, negative predictive value=57.14%), MM…	CD81 concentration	Elevated matrix metalloproteinase-9 levels in neuronal extracellular vesicles in Alzheimer's disease
21	Jia L et al., 2021 (32776690)	● Cross-sectional sets: 28 AD; 25 aMCI; 29 HC ● Longitudinal sets: 160 AD; 160 HC	Precipitation + antibody-based isolation	TEM & WB	NDEs (L1CAM)	GAP43; neurogranin; SNAP25; synaptotagmin	ELISA	● AD vs. HC: lower level of GAP43, neurogranin, SNAP25 and synaptotagmin (p<0.001) ● AD vs. aMCI: lower level of GAP43, neurogranin, SNAP25 and synaptotagmin (p<0.05 or p<0.001) ● aMCI vs. HC: lower level of GAP43, neurogranin, SNAP25 and synaptotagmin (p<0.05) ● Longitudinal study: preclinical AD vs. HC: lower level of GAP43, neurogranin, SNAP25 and synaptotagmin (p=0.045-0.05) ● ROC(in validati…	CD81 concentration	Blood neuro-exosomal synaptic proteins predict Alzheimer’s disease at the asymptomatic stage
22	Arioz BI et al., 2021 (33901610)	20 AD; 23 HC	Precipitation + antibody-based isolation	TEM & WB	NDEs (L1CAM)	hemoglobin	LS-MS/MS	● AD vs. HC: A total of 21 peptides changed in NDEs. A significant increase in total peptide count of Hb subunit alpha (Alpha-globin), Hb subunit beta (Beta-globin), and Hb subunit delta (Delta-globin) (p=0.016, 0.005, 0.001). ● ROC: AD vs. HC: Hb levels (AUC=0.6913, 95 % CI=0.5269- 0.8557, p-value=0.032).	/	Proteome profiling of neuron-derived exosomes in Alzheimer’s disease reveals hemoglobin as a potential biomarker
23	Zhong J et al., 2021 (34512304)	Proteomics: 5 AD,5 MCI, and 5 HC ELISA: 32 AD, 34 MCI, 52 HC	Precipitation + antibody-based isolation	TEM & NTA	NDEs (L1CAM)	360 proteins; C4BPA (Complement Component 4 Binding Protein Alpha), F12 (Coagulation Factor XII), APOA2 (apolipoprotein A-II), and C7	TMT proteomic & ELISA	● 360 protein were identified: 7 DEPs in MCI vs HC; 6 DEPs in AD vs HC; 4 DEPs in AD vs MCI. ● ELISA validated: C7 was highest in AD (AD vs HC, p =1.64e-5), higher in MCI (MCI vs HC, p = 0.048); ZYX was lowest in AD (AD vs HC, p = 0.024), lower in MCI (MCI vs HC, p = 0.049); FERMT3 was not significant;CAP1 and ENO1 not detectable	CD81 concentration	Discovery of Novel Markers for Identifying Cognitive Decline Using Neuron-Derived Exosomes
24	Eren E et al., 2022 (35159246)	61 AD(21 pure AD & 40 mixed AD)	Precipitation + antibody-based isolation	TEM & NTA & WB	NDEs (L1CAM)	Aβ42, p-T181-tau and total tau synaptophysin, synaptopodin	Luminex assay; ELISA	● No differernce for all targets between pure AD and mixed AD (for all group comparisons, p > 0.05).	CD81 concentration	Neuronal-Derived EV Biomarkers Track Cognitive Decline in Alzheimer's Disease
25	Chi H et al., 2022 (35287177)	All T2DM: 41 cognitively normal (CN) ,68 stable MCI (sMCI); 29 progressive MCI (pMCI) and 36 AD	/	/	NDEs (L1CAM)	NDUFS3, SDHB, SNAP25, Aβ42, total tau, and p-T181-tau	ELISA	● AD vs. MCI: higher level of Aβ42, total tau, and p-T181-tau; lower level of SNAP25 ● AD vs. CN: higher level of Aβ42, total tau, and p-T181-tau; lower level of SNAP25 ● pMCI vs. sMCI: higher level of Aβ42, total tau, and p-T181-tau; lower level of SNAP25 ● pMCI vs. CN: higher level of Aβ42, total tau, and p-T181-tau; lower level of SNAP25 ● NDE NDUFS3 and SDHB levels were sequentially decreased…	/	Blood Neuroexosomal Mitochondrial Proteins Predict Alzheimer's Disease in Diabetes Mellitus
26	Goetzl EJ et al., 2016 (27511944)	12 AD; 10 AC; 14 FTD; 10 FTC	Precipitation + antibody-based isolation	NTA	NDEs (L1CAM) & ADEs (GLAST)	BACE-1; γ-secretase; sAPPα; sAPPβ; Septin-8; GDNF; p-T181-tau; p-S396-tau; Aβ42	ELISA	● ADEs vs. NDEs: lower EV count (p<0.001); higher level of CD81, GFAP and GluSyn (p<0.01); lower level of neurofilament light chain and neuron-specific enolase (p<0.001); higher level of BACE-1, γ-Secretase, sAPPα, sAPPβ, p-T181-tau, p-S396-tau and Aβ42 (p<0.0001) ● In ADEs: AD vs. AC: higher level of BACE-1 and sAPPβ (p<0.05); lower level of septin-8 and GDNF (p<0.02) ● In NDEs: AD vs. AC: highe…	CD81 concentration	Cargo proteins of plasma astrocyte-derived exosomes in Alzheimer’s disease
27	Goetzl EJ et al., 2018 (29025866)	● Cross-sectional sets: 28 AD; 28 HC ● Longitudinal sets: 18 AD (provided blood at two time-points, first when cognitively intact and later when diagnosed with AD)	Precipitation + antibody-based isolation	/	NDEs (L1CAM) & ADEs (GLAST)	NPTX2; AMPA4; NLGN1; NRXN2α	ELISA	● In NDEs: AD vs. HC: lower level of AMPA4, NPTX2, NLGN1 and NRXN2α (p<0.0001, p<0.01, p<0.0001, p<0.0001) ● Longitudinal study: the NDE levels of all but NPTX2 were significantly lower than controls, and levels of all proteins declined significantly with the development of dementia. (p<0.01)	CD81 concentration	Declining levels of functionally specialized synaptic proteins in plasma neuronal exosomes with progression of Alzheimer’s disease
28	Goetzl EJ et al., 2018 (29406582)	● Cross-sectional sets: 28 MCI; 28 HC ● Longitudinal sets: 16 AD (provided blood at two time-points, first when cognitively intact and later when diagnosed with AD)	Precipitation + antibody-based isolation	/	NDEs (L1CAM) & ADEs (GLAST)	IL-6; TNF-α; IL-1β; complement effector proteins: C1q, C4b, C3d, factor B, factor D, fragment Bb, C3b, C5b-C9 TCC, MBL; complement regulatory proteins: CD59, CD46, CR1, DAF, factor I	ELISA	● In ADEs: AD vs. HC: higher level of IL-6, TNF-α and IL-1β (p<0.01); higher level of complement effector C1q, C4b, C3d, factor B, factor D, fragment Bb, C3b and C5b-C9 TCC (p<0.0001); lower level of CD59, CD46, CR1 and DAF (p<0.01) ● Longitudinal study: AD2 vs. AD1: higher level of C4b, C3d, factor B, fragment Bb, C3b and C5b-C9 TCC (p<0.0001); lower level of CD59 and DAF (p<0.01) ● ADE vs. NDE:…	CD81 concentration	High complement levels in astrocyte-derived exosomes of Alzheimer disease
29	Goetzl EJ et al., 2019 (29924942)	● Cross-sectional sets: 24 AD; 24 CTL ● Longitudinal sets: 15 AD (provided blood at two time-points, first when cognitively intact and later when diagnosed with AD); 15 CTL	Precipitation + antibody-based isolation (CSPG4 + CD140a antibody)	NTA	NDEs (L1CAM) & ADEs (GLAST) & CSPG4+ CD140a+ EVs	neurotrophic factors: HGF; FGF2; FGF13; IGF1	ELISA	● AD vs. CTL: lower level of HGF, FGF2, IGF1 (p<0.0001); FGF13 (p<0.01) ● AD1 vs AD2: no siginificant change in measured four neurotrophic factors	CD81 concentration	Deficient neurotrophic factors of CSPG4-type neural cell exosomes in Alzheimer disease
30	Winston CN et al., 2019 (31032394)	20 AD; 20 MCI (MCIS); 20 MCI-AD (MCIC); 20 CTL	Precipitation + antibody-based isolation	/	ADEs (GLAST)	complement effector proteins (MCIC included C1q and C4b of the classical pathway, fac_x0002_tor D, and fragment Bb of the alternative pathway and C5b, C3b, and C5b-C9 terminal complex of both pathways.) and complement regulatory proteins (CD59 and DAF)	ELISA	● MCI vs. MCI-AD: lower level of C1q, C4b, factor D, fragment Bb, C5b, C3b and C5b-C9 (p<0.01) higher level of inhibitory CPs decay-accelerating factor, CD46, CD59, and type 1 complement receptor (p<0.01) ● ROC: There were nearly universally significant differences in ADE CP levels between participants with MCIC and MCIS and between patients with AD and controls. Although ADE levels of seven CPs …	CD81 concentration	Complement protein levels in plasma astrocyte-derived exosomes are abnormal in conversion from mild cognitive impairment to Alzheimer's disease dementia
PD
1	Shi M et al., 2014 (24997849)	267 PD; 215 CTL	Antibody-based isolation	Electron microscopy & WB	NDEs (L1CAM)	α-synuclein	Luminex immunoassay	● PD vs. CTL: higher level of α-synuclein (p<0.0001); ● ROC: PD vs.CTL: plasma exosomal α-syn (AUC=0.654, sensitivity=70.1%, specificity=52.9%); The exosomal α-syn/total α-syn ratio in plasma (AUC=0.657, sensitivity=71.2%, specificity=50.0%) ● α-synuclein significantly correlated with disease severity (r = 0.176, p = 0.004)	/	Plasma exosomal α-synuclein is likely CNS-derived and increased in Parkinson's disease
2	Wang H et al., 2018 (29705185)	87 normosmic and 176 hyposmic	antibody-based isolation	/	NDEs (L1CAM)	α-synuclein	Luminex assays	● No major corss-sectional differences between groups in NDE α-synuclein ● Higher baseline NDE α-syn was associated with MoCA score at 2 years in the hyposmia/-DAT reduction group(p=0.025) ● NDE α-synuclein/ plasma α-synuclein was associated with reduction in DAT from baseline to 2 years (p = 0.003) in mean DAT change of -1.15 group.	/	Plasma alpha-synuclein and cognitive impairment in the Parkinson's Associated Risk Syndrome: A pilot study
3	Zhao ZH et al., 2018 (30692923)	39 PD (22 early PD, 17 advanced PD); 40 HC	Precipitation + antibody-based isolation	TEM	NDEs (L1CAM)	α-synuclein; DJ-1	ELISA	● PD vs. HC: higher level of DJ-1 (p=0.002) and α-synuclein (p=0.018); higher ratio of NDE DJ-1 to total DJ-1 (exo/total) (p=0.001) ● A significant positive correlation was identified between DJ-1 and α-synuclein levels of NDEs in PD and HC(p<0.001) ● Longitudinal study: no significant differences were identified in the NDEs and plasma levels of DJ-1 and α-synuclein between early PD and advanced …	/	Increased DJ-1 and α-Synuclein in Plasma Neural-Derived Exosomes as Potential Markers for Parkinson's Disease
4	Athauda D et al., 2019 (30640362)	31 exenatide-treated PD; 29 placebo-treated PD	Precipitation + antibody-based isolation	/	NDEs (L1CAM)	p-Tyr- IRS-1; p-S616-IRS-1; p-S312-IRS-1; total and phosphorylated forms of Akt, mTOR, GSK-3β, p38 MAPK, Erk1/2, JNK	MSD assay	● Treatment-related study: exenatide-treated PD vs. placebo-treated PD: higher level of p-Tyr-IRS-1 at 48 weeks (p =0.003) and 60 weeks (P =0.01), higher level of t-Akt and mTOR (p<0.001, p=0.02) ● Improvements in MDS-UPDRS part 3 off-medication scores were associated with levels of total mTOR (p=0.001) and phosphorylated mTOR (p=0.04)	/	Utility of Neuronal-Derived Exosomes to Examine Molecular Mechanisms That Affect Motor Function in Patients With Parkinson Disease
5	Si X et al., 2019 (31102760)	38 PD [22 the tremor-dominant (TD) group and 16 the non-tremor-dominant (NTD) group], 21 patients with PD in the early stage along with essential tremor (ET) and 18 HC	Precipitation + antibody-based isolation	TEM & WB	NDEs (L1CAM)	α-synuclein	ELISA	● α-synuclein showed a significant difference (Kruskal-Wallis H test, p=0.009) in the four groups. Lower in the PD (TD and NTD) than ET and HC (Mann–Whitney U test, p=0.008) ● α-synuclein was lower in the NTD than in the TD ( p=0.031), ET ( p=0.002), HC group ( p=0.004) (Mann–Whitney U test). ● ROC: PD diagnose: AUC=0.675, sensitivity=66.7%, specificity=71.1%, p=0.008 NTD diagnose: AUC=0.761, sen…	/	Central Nervous System-Derived Exosomal Alpha-Synuclein in Serum May Be a Biomarker in Parkinson's Disease
6	Niu M et al., 2020 (32150777)	36 early stage PD; 17 advanced stage PD; 21 HC; 18 PD with 22 months follow-up	Antibody-based isolation	TEM & TRPS & WB	NDEs (L1CAM)	α-synuclein	MSD assay	● PD vs. HC: higher level of α-synuclein (p<0.001)	/	A longitudinal study on α-synuclein in plasma neuronal exosomes as a biomarker for Parkinson's disease development and progression
7	Zou J et al., 2020 (32236821)	85 HC and 93 PD patients (51 early, 42 advanced)	2-steps Centrifuge (2000g, 12,000g) + antibody-based isolation	TEM & WB & Fluorescence NTA	NDEs (L1CAM)	Linc-POU3F3 and α-synuclein	microarray, qRT-PCR; Simoa	● PD vs. HC: the upregulation of Linc-POU3F3 in NDE (p<0.05) by microarray and qRT-PCR; NDE α-synuclein and NDE α-synuclein/ total α-synuclein was significantly increased (p<0.05) , but no significant difference in plasma α-synuclein was observed ● Advanced-PD vs. early-PD: The Linc-POU3F3, α-syn levels in the NDE and the exo/total α-syn levels were upregulated(p<0.05)	/	Long Noncoding RNA POU3F3 and alpha-Synuclein in Plasma L1CAM Exosomes Combined with beta-Glucocerebrosidase Activity: Potential Predictors of Parkinson's Disease
8	Jiang C et al., 2020 (32273329)	275 PD,35 PSP, 45 CBS, 14 MSA, 21 DLB, and 65 FTD.	Precipitation + antibody-based isolation	/	NDEs (L1CAM)	α-synuclein, clusterin and syntenin-1	MSD assay	● α-synuclein was elevated in RBD, PD by ~2 fold compared with HC, FTD, PSP, CBS (p<0.0001), MSA (p<0.01). ● Clu is increased in FTD, PSP and CBS compare RBD, PD, PDD, DLB, MSA or HC (p < 0.001 or p < 0.0001) ● No change in syntenin-1 ● ROC: α-syn in PD vs HC(AUC 0.86) α-syn and Clu in PD vs FTD,PSP,CBS (AUC 0.98); PD vs MSA (AUC 0.94)	/	Serum neuronal exosomes predict and differentiate Parkinson's disease from atypical parkinsonism
9	Fu Y et al., 2020 (32945162)	20 PD, 20 HC	3-steps Centrifuge (300g, 2000g, 10,000g) + antibody-based isolation	TEM & SEM & WB	NDEs (L1CAM)	α-synuclein	impedimetric assay, MSD	● PD vs. HC: α-synuclein is significantly higher (p=4.34e-4 /1.48e-5); No difference in the content of the generic exosomal protein Synt-1 (p = 0.34).	/	Facile Impedimetric Analysis of Neuronal Exosome Markers in Parkinson's Disease Diagnostics
10	Chou S., Y et al., 2020 (33344443)	94 PD and 63 HC	Precipitation + antibody-based isolation	NTA & TEM	NDEs (L1CAM)	IRS-1, p-IRS-1 (Y612; S616; S636/639; S312); P70S6K; p-P70S6K (Y421; Y389); Akt; pS473-Akt; Erk; p-Erk	WB	● No significant difference regarding the total IRS-1 and p-IRS-1 level in PD compared with HC. ●pY612-IRS-1, pS616-IRS-1, and pS312-IRS-1 were highly noted in PD patients without DM (p<0.05). ● In the downstream substrates of IRS-1, phosphorylated Erk was significantly increased in the PD patients (p<0.05) whereas no significant difference was found from the rest of substrates such as Akt and P7…	GAPDH	Altered Insulin Receptor Substrate 1 Phosphorylation in Blood Neuron-Derived Extracellular Vesicles From Patients With Parkinson's Disease
11	Agliardi C et al., 2021 (33217562)	32 PD and 40 HC	Precipitation + antibody-based isolation	TEM & NTA & WB	NDEs (L1CAM)	oligo α-Synuclein, total α-Synuclein, SNAP-25, VAMP-2 and STX-1A	ELISA	● Oligo α-synuclein, α-synuclein and α-synuclein/Oligo α-synuclein was significantly high in in PD compared to HC (p < 0.001, p = 0.02, p = 0.006). ● VAMP-2, STX-1A was significantly reduced in PD compared to HC (p < 0.001, p <0.001). ● no differences were observed in SNAP-25 concentration between PD and HC (p = 0.27) ● ROC: PD vs HC: oligo α-synuclein (AUC 0.824), STX-1A (AUC: 0.753), VAMP2 (AUC…	/	Oligomeric alpha-Syn and SNARE complex proteins in peripheral extracellular vesicles of neural origin are biomarkers for Parkinson's disease
12	Anastasi F et al., 2021 (33799461)	4PD, 4HC	3-steps Centrifuge (300g, 2000g, 10,000g) + antibody-based isolation	TEM & NTA & WB	NDEs (L1CAM)	miR-155; PARK7, ANXA2, GAPDH, ALDOA, and A2M	qRT-PCR; LC-MS/MS	● PD patient exhibited increased expression of miR-155 than HC (p<0.05)		Proteomics Profiling of Neuron-Derived Small Extracellular Vesicles from Human Plasma: Enabling Single-Subject Analysis
13	Jiang C et al., 2021 (33826157)	PD (n = 290),(MSA (n = 50), PSP (n = 116), CBS (n = 88) and HC (n = 191).	Precipitation + antibody-based isolation	/	NDEs (L1CAM)	α-synuclein, clusterin, and syntenin-1	MSD assay	● α-synuclein is elevated in PD by ~2-fold when compared with controls, MSA, or PSP and CBS. (p<0.0001); Clu is elevated in PSP and CBS, compared with PD or HC. (p<0.0001); No change in syntenin-1 ● ROC: α-syn: PD vs MSA (AUC 0.90/0.98); PD vs PSP and CBS (0.93 / 0.94); PD vs HC (AUC 0.84/0.86) ; α-syn/Clu: PD vs PSP+CBS (AUC 0.99/0.98)	/	Validation of alpha-Synuclein in L1CAM-Immunocaptured Exosomes as a Biomarker for the Stratification of Parkinsonian Syndromes
14	Ohmichi T et al., 2019 (30502924)	15 PD; 15 MSA; 7 PSP; 15 HC	Antibody-based isolation (CD81+anti-SNAP25/anti-EAAT1/anti-OMG for NDE/ADE/ODE, respectively)	NTA	NDEs (SNAP25) & ADEs (GLAST) & ODEs (OMG)	/	/	● PD vs. HC: higher number of NDEs (p<0.01) ● PD vs. MSA: higher number of NDEs (p<0.05) ● The levels of ODEs and the ratio of ODE/NDE showed a significant correlation with UPDRS part III scores in the patients with MSA-P (r2=0.57, p=0.048) and in PD (r2=0.51, p=0.0041), respectively. ● ROC: PD vs. HC: the plasma level of NDE (AUC=0.82); the plasma level of ADE (AUC=0.75); the plasma level of ODE…	/	Quantification of brain-derived extracellular vesicles in plasma as a biomarker to diagnose Parkinson's and related diseases
15	Yu ZW et al., 2020 (32428221)	34 PD; 32 MSA, 31 HC	Antibody-based isolation (CNPase)	NTA & TEM & WB	ODEs(CNPase)	α-synuclein	Luminex	● PD vs MSA: high level of α-synuclein in ODE (p<0.05) ● PD vs HC: no significant change of α-synuclein in ODE ● ROC: PD vs. MSA: The plasma ODE concentrations (AUC=0.770, sensitivity = 61.8%, specificity = 81.3%); the plasma ODE/total α-synuclein ratio (AUC = 0.709, sensitivity = 52.9%, specificity = 85.3%) MSA vs HC: (AUC= 0.848, sensitivity = 83.9%, specificity = 71.9%); the plasma ODE/total α…	/	Reduced oligodendrocyte exosome secretion in multiple system atrophy involves SNARE dysfunction
16	Dutta S et al., 2021 (33991233)	50 PD; 30 MSA; 51 HC	precipitation + antibody-based isolation (NDE:L1CAM; ODE: MOG)	TEM	NDEs（L1CAM） & ODEs（MOG）	α-synuclein	MSD assay	● In NDE & ODE: α-synuclein increased in the order control < PD < MSA (p<0.005) ● MSA vs. PD: higher ratio of NDE-α-synuclein /ODE-α-synuclein (p<0.0001) ● MSA vs. HC: higher ratio of NDE-α-synuclein /ODE-α-synuclein (p<0.0001) ● ROC: PD vs. HC: NDE-α-synuclein (AUC = 0.674); ODE-α-synuclein (AUC = 0.628); ratio of NDE-α-synuclein /ODE-α-synuclein (AUC=0.604) MSA vs. HC: ODE-α-synuclein (AUC = 0.…	/	α‑Synuclein in blood exosomes immunoprecipitated using neuronal and oligodendroglial markers distinguishes Parkinson’s disease from multiple system atrophy
AD & PD
1	Shi M et al., 2016 (27234211)	91 PD; 106 AD; 106 HC	Antibody-based isolation	Electron microscopy & NTA	NDEs (L1CAM)	total tau	Simoa	● PD vs. HC: higher level of total tau (p=0.038) ● AD vs. HC: total tau no change ● PD vs. AD: higher level of total tau (p=0.064) ● ROC: PD vs. HC: NDE-tau (AUC = 0.607, sensitivity = 57.8%, specificity = 65.1%); AD vs HC: total-tau (AUC = 0.760, sensitivity = 65.1%, specificity = 78.3%) PD vs, AD: NDE-tau (AUC = 0.584, sensitivity = 57.8%, specificity = 60.4%); total-tau (AUC = 0.721, sensitivi…	/	CNS tau efflux via exosomes is likely increased in Parkinson disease but not in Alzheimer disease
SCZ
1	Kapogiannis D et al., 2019 (31590015)	24 first-episode SCZ (FES), 24 CTL	Precipitation + antibody-based isolation	/	NDEs (L1CAM)	pS312-IRS-1, pY-IRS-1, pS473-AKT, pS9-GSK3β, pS2448-mTOR, pT389-p70S6K, AKT, GSK3β, mTOR, p70S6K	MSD assay	● FES vs. HC: lower pS312-IRS-1 (p = 0.071), no change of pY-IRS (p = 0.2), a reduced phos/total ratio of mTOR (p = 0.027). ● phos/total ratio of p70S6K(p = 0.029), GSK3β (p=0.039), at trend level AKT (p = 0.061) (diagnosis × insulin blood level) ● in FES, the ratio of pS473-AKT/AKT showed a significant negative correlation with PANSS-G(p = 0.016) and PANSS-total scores (p=0.015)	/	Insulin-signaling abnormalities in drug-naive first-episode schizophrenia: Transduction protein analyses in extracellular vesicles of putative neuronal origin
2	Goetzl EJ et al., 2020 (33106473)	10 SCZ (first episode); 10 HC	Precipitation + antibody-based isolation	NTA	NDEs (L1CAM) & ADEs (GLAST)	mitochondrial electron transport proteins(complexes I and III) and complement mediators (GFAP, C3b and C5b-9, CD55 and LIF)	ELISA	● FP vs. HC: lower level of mitochondrial electron transport system proteins in ADE & NDE (p<0.05) ● FP vs. HC: higher level of GFAP, C3b and C5b-9 in ADE (p<0.05); lower level of CD55 and LIF in ADE (p<0.001) (complement and cytokine constituents)	CD81 concentration	Decreased mitochondrial electron transport proteins and increased complement mediators in plasma neural-derived exosomes of early psychosis
3	Lee EE et al., 2020 (33762974)	60 SCZ; 60 HC	Precipitation + antibody-based isolation	WB & BCA	NDEs (L1CAM) & ADEs (GLAST)	Aβ40; Aβ42; p-T181-tau	ELISA	● SCZ vs. HC: higher level of ADE-Aβ42 (p=0.02) ● Tau and Aβ markers were not associated with physical well-being, comorbidities, antipsychotic dose, or duration of illness. ● Higher ADE- and NDE-Aβ40 levels were associated with worse physical comorbidities (r = 0.30, p = 0.05 and r = 0.35, p = 0.05, respectively). ● ROC: SCZ vs. HC: The ADE-Aβ marker levels appeared to differentiate between SCZ …	CD81 concentration	Plasma Levels of Neuron- and Astrocyte-Derived Exosomal Amyloid Beta1-42, Amyloid Beta1-40, and Phosphorylated Tau Levels in Schizophrenia Patients and Non-psychiatric Comparison Subjects: Relationships With Cognitive Functioning and Psychopathology
4	Goetzl EJ et al., 2021 (33454965)	10 SCZ (first episode); 10 HC	Precipitation + antibody-based isolation	/	NDEs (L1CAM) & ADEs (GLAST)	mitochondrial proteins(MFN2, CYPD, Humanin, MOTS-c, SNPH)	ELISA	● FP vs. HC: lower level of MFN2, CYPD, Humanin, MOTS-c in ADE & NDE (p<0.01); higher level of SNPH only in NDE (p<0.001);No change in TFAM, MYO6;	CD81 concentration	Neural cell-derived plasma exosome protein abnormalities implicate mitochondrial impairment in first episodes of psychosis
BD
1	Mansur R., B et al., 2021 (33316649)	55 BD (27 infliximab treated, 28 placebo treated, 12-week treatment )	Precipitation + antibody-based isolation	NTA & WB	NDEs (L1CAM)	pS312-IRS-1, p-ERK1/2 (T202/Y204; T185/Y187), p-JNK (T183/Y185), p-p38 (T180/Y182) p-Akt (S473), p-GSK-3β (S9), and p-p70S6K (T421/S424)	MSD assay	● only pS312-IRS-1 was associated with hippcampal volume(p=0.014) ● infliximab-treated vs. placebo-treated: increase level of p-ERK1/2 (0.14, week2, 0.002, week6; 0.011, week12), p-JNK (0.423, week2, 0.005, week6; 0.012, week12), and p-p38-MAPK (0.068, week2, 0.005, week6; 0.015, week12)	Alix concentration	Exploring brain insulin resistance in adults with bipolar depression using extracellular vesicles of neuronal origin
depression
1	Nasca C et al., 2021 (32536688)	64 MDD and 19 HC	Precipitation + antibody-based isolation	Antibody Array	NDEs (L1CAM)	IRS-1, pS312-IRS-1	ELISA	● MDD vs. HC: NDE number was higher (p = 0.036) ● MDD vs. HC: higher IRS-1 (p = 0.0026). ● pS312-IRS-1 increased in women MDD compared with women HC (p=0.02), but not different in men (p=0.31).	No normalization	Insulin receptor substrate in brain-enriched exosomes in subjects with major depression: on the path of creation of biosignatures of central insulin resistance
2	Mizohata Y et al., 2021 (34013455)	7 depression; 2 HC	Precipitation + antibody-based isolation	/	NDEs (L1CAM)	let-7a-5p, miR-17-5p, miR-26b-5p, miR-34a-5p, miR-132-3p, miR-182-5p, miR-212-3p, miR-1202 and miR-16-5p	qRT-PCR	● let-7a-5p, miR-34a-5p, miR-132-3p, miR-182-5p, miR-212-3p, and miR-1202 were stably detected in NDEs. ● The relative expression levels of miR-17-5p showed a significant positive correlation with PHQ-9 scores (r = 0.85, p < 0.01), while those of miR-26b-5p showed no significance.	miR-16-5p	Neural extracellular vesicle-derived miR-17 in blood as a potential biomarker of subthreshold depression
3	Saeedi S et al., 2021 (34385599)	40 ADT-treated MDD (20 RES, 20 NRES); 20 CTL	Size exclusion chromatography + antibody-based isolation	TEM & TRPS & WB	NDEs (L1CAM)	miRNA	Illumina HiSeq 4000	● NDEs were smaller than other EVs isolated from plasma (p<0.0001), had brain-specific neuronal markers, and contained miRNAs enriched for brain functions (p<0.0001) ● NDEs from MDD patients were smaller than controls (p < 0.05), and NDEs size increased with ADT response (p < 0.01). ● Changes in NDEs cargo, specifically changes in miR-21-5p, miR-30d-5p, and miR-486-5p (p<0.01), were associated wi…	/	Neuron-derived extracellular vesicles enriched from plasma show altered size and miRNA cargo as a function of antidepressant drug response
4	Goetzl EJ et al., 2021 (34471251)	20 MDD (10 RES, 10 NRES; before and after SSRI treat); 10 HC	Precipitation + antibody-based isolation	/	NDEs (L1CAM)	mitochondrial proteins(MFN2, CYPD, Humanin, MOTS-c, SNPH, MY06, Complex I-6, Complex III-10, NMNAT2)	ELISA	● MDD vs HC: low in MFN2, CYPD, SNPH, LETM1, Complex III-10, NMNAT 2, MOTS-c (p<0.001); MY06, Complex I-6 (p<0.01); NRF2 (p<0.05); Humanin (p<0.001 only in RES group); high in SARM1 (p<0.01); no significant change in TFAM, PGC1α ● RES treat after vs before: high in MFN2, SNPH, LETM1, Complex III-10, Humanin, MOTS-c (p<0.001); TFAM, CYPD, MY06, NMNAT2 (p<0.01); low in SARM(p<0.05)	CD81 concentration	Abnormal levels of mitochondrial proteins in plasma neuronal extracellular vesicles in major depressive disorder
5	Wallensten J et al., 2021 (33479350)	31 SED (stress‑induced exhaustion disorder), 31 MDD, 61 HC	Centrifuge (20800 g)	/	ADEs (AQP4+/GFAP+) & platelet-derived EVs (CD41+)	/	flow cytometric analysis	● AQP4+ EVs number: SED is highest (p<0.01 SED vs MDD; p<0.0001 SED vs HC) ● GFAP+ EVs number: SED is highest (p<0.01 SED vs MDD; p<0.0001 SED vs HC); MDD is higher than HC (p<0.05) ● GFAP+ AQP4+ EVs number: SED is highest (p<0.0001 SED vs MDD; p<0.0001 SED vs HC); MDD is higher than HC (p<0.001) ● platelet-derived EVs: no significant differentces ● CD154+(inflammation) EVs number: SED or MDD are…	/	Leakage of astrocyte-derived extracellular vesicles in stress-induced exhaustion disorder: a cross-sectional study
